# Supplementary material for: A bioinformatics analysis to identify novel biomarkers for prognosis of pulmonary tuberculosis
Source: BMC Pulm Med. 2020 Oct 24;20:279. doi: 10.1186/s12890-020-01316-2 (PMC7585184; doi:10.1186/s12890-020-01316-2)
Supplement: Supplementary file 1 — Additional file 1. [file 12890_2020_1316_MOESM1_ESM.xlsx]

## Sheet: Sheet1
		TBvsHC		TBvsLTBI
Gene Symbol	Ensembl Gene ID	logFC	FDR	logFC	FDR
CCL20	6364	-9.16487	2.41e-05	-9.25655	3.25e-05
CXCL8	3576	-1.84089	0.0174149	-1.80523	0.0215259
F3	2152	-3.60244	0.0159309	-4.47046	0.00461941
ICAM1	3383	-1.6659	0.0110879	-1.62144	0.0174434
IL6	3569	-3.64247	0.000163419	-4.07849	6.9e-05
MMP9	4318	-2.33142	0.000205284	-2.36633	0.000571274
PLAU	5328	-2.37316	9.37e-05	-2.19488	0.000701503
PTGS2	5743	-2.49242	0.000588832	-2.57297	0.000809293
THBS1	7057	-4.14802	3.31e-05	-3.82829	8.31e-05
TIMP1	7076	-2.39937	1.02e-05	-2.37756	7.14e-06
